# Supplementary material for: Correction of the Splicing Defect Caused by a Recurrent Variant in ABCA4 (c.769-784C>T) That Underlies Stargardt Disease
Source: Cells. 2022 Dec 7;11(24):3947. doi: 10.3390/cells11243947 (PMC9777113; doi:10.3390/cells11243947)
Supplement: Supplementary file 1 [file cells-11-03947-s001.zip]

Archive with 1 entries (1 files):
- cells-2028742-supplementary.pdf
